# Supplementary material for: The value of adding ‘grey literature’ in evidence synthesis for equity-driven global health: a case study from Small Island Developing States
Source: BMJ Glob Health. 2026 Jun 24;11(6):e020906. doi: 10.1136/bmjgh-2025-020906 (PMC13296009; doi:10.1136/bmjgh-2025-020906)
Supplement: online supplemental file 1 [file bmjgh-11-6-s001.xlsx]

## Sheet: Peer-reviewed_Extraction form
Field	Extracted data	Format	Guiding notes
1. DOCUMENT DETAILS: Fields in this section refer to the document (broadly)
#ID
Title		Free-text	Enter the main title of the document or the first few words. E.g. Growing what we eat…
Publication journal		Free-text	Enter the name of the publishing journal. Example: The Lancet Global Health
Author's email		Free-text	Enter the email address of the corresponding author. If not provided, enter ‘not reported’.
Author's name		Free-text	Enter the name of the first author. Use the format [surname, initials]. If not provided, enter 'not reported'. E.g., Haynes, E.
Country - first author		Free-text	Enter the country where the first author’s institution or affiliation is located. If more than one, list the country of the first affiliation. If not provided, enter 'not reported'
Country - last author		Free-text	Enter the country where the last author’s institution or affiliation is located. If more than one, list the country of the first affiliation. If the study has only one author, enter ‘no last author’.
Funding source		Free-text	Check whether a funding source is reported. Often this can be found in a section titled ‘Acknowledgements’ or ‘Funding’ or reported on the first page of the manuscript near the author information. Enter the funding source. If more than one, list separated by a semi-colon. If authors state that no funding has been received, enter 'no funding received'. Otherwise enter ‘no source reported’
Publication date		Free-text	Enter the year that the document was published. If not provided, enter 'not reported'. E.g., 2013
Data collection date		Free-text	Enter date of data collection. E.g. 2009. If multiple data collection points, enter all dates. E.g. 2019, 2022 and 2021. If not applicable, enter 'not applicable'. If not provided, enter 'not reported'.
Data source		Categorical	Enter the source of the data (see Tab Categories) from all institutions. If more than one, list separated by a semi-colon.
Document type		Categorical	Enter the type of the document (see Tab Categories)
Sector of research		Categorical	Enter the department/s from all authors involved in the research (see Tab Categories). If more than one, list separated by a semi-colon. If not provided, enter 'not reported'.
Frame of research		Categorical	Enter the main concept/s the research was framed around (see Tab Categories). If more than one, list separated by a semi-colon. Often this will not be explicitly reported by authors. It can be identified from the first few lines in the Introduction or Keywords. If the study used a framework, this can also help to identify the frame of the research. If unsure, enter 'unclear'. Limit to a maximum o…
Theoretical framework of research		Free-text	Enter the name of the theory or framework the research used. Theory must be explicitly described. If more than one, list separated by a semi-colon. If not provided, enter 'not reported' E.g., Alternative Food Networks (AFNs)
Comments		Free-text	Enter any notes or comments you wish to include. Otherwise, leave blank.
2. DOCUMENT DESIGN & APPROACH: Fields in this section refer to the data in relation to the food source/s reported in the document
Region		Categorical	Enter the region where the data were collected (see Tab Categories). If more than one, list separated by a semi-colon. If not a regional study, enter ‘not applicable’.
Country		Free-text	Enter the country where the data were collected. Specify the islands as much as possible. E.g., Tobago. If more than one, list separated by a semi-colon. E.g., Vanuatu, Trinidad, Tobago. If not applicable because, for example, it is a regional report, enter 'not applicable'
Area		Free-text	Enter the area where the data about food sources were collected. If more than one, list separated by a semi-colon. E.g., States of Micronesia, E.g., Port-au-Prince. If not applicable to this type of document, enter 'not applicable'.
Setting		Categorical	Enter the setting where the data about food sources were collected or it refers to (see Tab Categories). If more than one, list separated by a semi-colon. If not provided, enter 'not reported'. If not applicable to this type of document, enter 'not applicable'. E.g., food gardens role in rural communities will be reported as 'rural'
Research type		Categorical	Enter the research type reported by authors (see Tab Categories). If not provided, enter 'not reported'.
Study design		Categorical	Enter the study design reported by authors (see Tab Categories). If not provided, enter 'not reported'.
Study method		Free-text	Enter the method used to collect data in direct relation with the food source/s reported. It can be the method used to assess food sources themselves, or the method/s used to assess variables/outcomes linked or related to food sources. If more than one, list separated by semi-colon. If not provided, enter 'not reported'. If not applicable for this document, enter 'not applicable'. E.g., Household…
(Standardised) Tool		Free-text	Enter the tool used to collect data in relation with the food source/s reported. It can be the tool used to assess food sources themselves, or the tool/s used to assess variables/outcomes linked or related to food sources. If more than one, list separated by semi-colon. If not provided, enter 'not reported'. If not applicable to this document, enter 'not applicable'. E.g. Household Dietary Divers…
Comments		Free-text	Enter any notes or comments you wish to include. Otherwise, leave blank.
3. EXPOSURE: Fields in this section refer to the data in relation to the food source/s reported in the document
Food source - Category		Categorical	Enter the type of food source the research described (see Tab Categories). If more than one, list separated by a semi-colon
Food source - Subcategory		Free-text	Enter the sub-type of food source the research described. If more than one, list separated by a semi-colon. If not provided, enter 'not reported'. E.g., school gardens
General description of food source		Free-text	Enter the main characteristics or details given by the authors. If not provided, enter 'not reported'. E.g., subsistence farming with land holdings of less than 5ha
Comments		Free-text	Enter any notes or comments you wish to include. Otherwise, leave blank.
4. OUTCOMES: Fields in this section refer to the data in relation to the food source/s reported in the document
Level of the data		Categorical	Enter the level the data is reported. E.g., A study describing livestock contributions to houselhold livelihoods will be reported as 'household level'. If more than one, list separated by a semi-colon. If not provided, enter 'not reported'.
Relevant to any particular group?		Free-text	Enter any particular group of society involved in the food source. Example: low income households, rural poor communities, young women, elderly, etc.
Scale of use		Free-text	Enter any information that gives us an idea of the importance or relevancy of the food source. If not provided, enter 'not reported'. Eg., School feeding is WFP’s flagship programme in Haiti. It represents the country’s largest safety net, delivering daily hot meals to approximately 540,000 children countrywide.
Food items or crops		Free-text	Enter any information related to the food items or crops associated with the food source/s reported. If not provided, enter 'not reported'. E.g., informal food vendors sold fried foods and snacks. E.g., The most common crops were vegetables (grown by 46% of participants) and fruits (36%).
Level of formality		Free-text	Enter any information describing the level of formality of the food sources reported. If not provided, enter 'not reported'. E.g., Rural-urban food transfers and rural and urban agriculture described in the article as 'non-market sources'. E.g., Informal subsistence fishing
Role or function - Category		Categorical	Enter the type of role or function covered by the food sources reported. Often this can be infered/deduced from the text. This field is more about 'your own reading' of the function rather than a formal assessment from the authors. Links can be made by conjecture, not through presentation of empirical evidence. If more than one, list separated by a semi-colon. If not provided, enter 'not reported…
Role or function - Description		Free-text	Enter any information describing the role or function covered by the food sources reported. Often this can be infered/deduced from the text. This field is more about 'your own reading' of the function rather than a formal assessment from the authors. Links can be made by conjecture, not through presentation of empirical evidence. If not provided, enter 'not reported'. E.g., The document describes…
Challenges		Free-text	Enter any information describing the challenges associated with the food sources reported. Challenges may be experienced at different levels (e.g., individual, regional, etc.). It doesn't refer to challenges in a broad sense (e.g., high rates of malnutruition in the area) but challenges linked to food sources: E.g., few subsidies for small-scale farming. E.g., participants reported that if they d…
Comments		Free-text	Enter any notes or comments you wish to include. Otherwise, leave blank.

## Sheet: PR_hypothesised categories
Field	Categories	Guiding Notes
Data source	Academic	universities
	Government	such as national/country action plans, programs, etc.
	International Organisation	organisations such as WHO, World Bank, FAO, UNAIDS, WFP, etc.
	NGO	non-profit, non-governmental organisations (local or national)
	Research Institute/Centre	research groups which are part of a larger institution such as universities, hospitals, corporations, etc. or that stand alone
	Private Sector	industry, private companies, consultancy firms, etc.
	Other – please, specify	enter other type of source of data not listed above
Document type	Article
	Editorial
	Comment
	Correspondence
	Corrections
	Review
	Viewpoint
	Health policy
	Commissions
	Series
	Other – please, specify	enter other type of document not listed above
Sector of research	Health	including child health
	Food and Nutrition
	Dietetics
	Agriculture	general, not specified, agriculture (food production)
	Agriculture - livestock
	Agriculture - crops
	Agriculture - Fisheries and Aquaculture
	Agriculture - Forestry
	Environmental
	Resource management	natural resources, agriculture sectors management, etc.
	Disaster Emergency Management
	Economic
	Social
	Policy and Institutions
	Legal
	Business
	Finance
	Education
	Food Systems
	Food Safety
	Foreign Affairs, Trade and market
	Rural infrastructure
	Food supply
	Management & Marketing	retail sales, national food marketing and distribution
	Mental Health
	Public Health
	Behavioural and Community Sciences
	Other – please, specify	enter other sector not listed above
Frame of research	FNS (Food and nutrition (in) security)	Specifically used this word
	Food Sovereignty	Specifically used this word
	Planetary Health	Specifically used this word
	Right to food
	(food) inequities	inequalities, coping strategies, poverty
	Climate Change (Resilience)	biodiversity, water scarcity, soil degradation, etc.
	Natural resource management
	SIDS particular challenges	remotness, limited land mass, high vulnerability to natural disasters, high dependence on food imports,
	Sustainable food systems	sustainable diets, food systems
	Sustainable development
	(Rapid) Urbanisation
	(Rapid) Population Growth
	Globalisation
	SDGs agenda by 2030
	DR-NCDs	micronutrient deficiencies, double/triple burden of disease, obesity
	Ultra-processed products
	Dietary patterns	food consumption patterns, food choice
	Nutritional transition
	Food Imports Dependency	global trade, globalisation, local-vs-imported foods, food supply,
	Food safety and hygiene	foodborne illness, food-related diseases, food waste management, sanitation, pest control
	Nutrition Education	nutritional knowledge
	Health Promotion	promote and protect health of the population,
	Women's health and safety
	Healthy Cities	initiatives to promote and protect health of urban residents through built-social environment interventions,
	Poverty and poor economic growth	poverty reduction and human development
	Traditional Indigenous Knowledge
	COVID-19 pandemic
	Economic growth
	Natural disasters or emergencies
	Undernutrition and hunger	and its consequences such as school underperformance
	Other – please, specify	enter other type of frame not listed above
Region	SIDS (all)	broadly defined, no specific mention to any particular SIDS country or SIDS region
	AIS	data refers to SIDS AIS region
	Caribbean	data refers to SIDS Caribbean region
	Pacific	data refers to SIDS Pacific region
	Other – please, specify	enter other region not listed above. For example, data from 'Latin America and Caribbean' region
Setting	Urban
	Peri-urban
	Rural
	Other – please, specify	enter other setting not listed above
Research type	Qualitative	description of phenomena often expressed as text e.g. interviews, focus groups
	Mixed-methods	Both quantitative and qualitative methods used
	Quantitative	measures of values or counts expressed as numbers e.g. the data generated from surveys, questionnaires, measurements
	Other – please, specify	enter other research type not listed above
Study design	Randomised controlled trial
	Cohort study
	Case-control study
	Cross sectional study
	Case report / Case study
	Grounded theory
	Historical / Narratives
	Participatory research / Action research
	Phenomenology
	Ethnography / Observation
	Other – please, specify	enter other study design not listed above
Food source - Category	Own produced	food growing, . E.g., domestic farming, family farming, urban gardens, etc.
	Wild sourced	Caught or wild harvest (gathering, hunting, fishing. E.g., wild food harvesting, artisanal fishing, etc.)
	Purchased	sources where payment is a requirement. Includes sources at multiple scales, and ranges of formality as well as food purchased ready to eat. E.g., groceries, supermarkets, stores, butcher shop, fruit and vegetable stalls, parlour, street-food vendors (cooked or uncooked), (wet-) markets, fine dining, and fast-food restaurants, take away, etc.
	Social networks	Any form of borrowed, exchanged, bartered (BEB) for labour, gift from friends or relatives, which does not involve directly a payment. E.g., Urban food sharing initiatives, food networks, community cultural feasting, religious feasting, food barrels sent from family members overseas, etc.
	Social protection	Food assistance by the government (or similar) provided at longer term than food aid for disaster relief or acute crisis. E.g., school feeding programmes, Universal basic food baskets, etc.
	Food aid	Food donated, either by a (foreign) government or by a charitable organization, or international aid organizations, to people in need. E.g.,Food kitchen or parcels, food banks, faith-based organisations, etc.
	Other – please, specify	enter other type of food source not listed above
Level of data	Individual
	Household
	Community	neighbourhood
	Other – please, specify	Ultimately take the perspective of the people sourcing the food
Role or function - Category	Dietary quality and diversity
	Energy and nutrient intakes
	Nutrition transition - Dietary shift
	NCDs
	Food safety
	Food supply	national or institutional level,
	Food for consumption	individual or household level
	Food access	individual or household level
	Food availability	individual or household level
	FNS - Food (and nutrition) security
	Hunger alleviation
	Burden of disease
	Employment
	Income
	Economic growth	economic empowerment
	Livelihoods
	Transport
	Draught power
	Poverty alleviation and subsistence
	Resilience against external shocks	either economic (price spikes, global recession) or natural (cyclones, floods, droughts, pests and diseases etc.).
	Mental health
	Wellbeing
	Personal security and safety
	School attendance
	Gender equity
	Ethnic equity
	Social networks	feasting, celebrations,
	Social status
	Food cultures (norms)	women's role in food systems,
	Animal welfare
	Water pollution
	Greenhouse emissions
	Deforestation	women empowerment,
	Biodiversity
	Environmental sustainability
	Soil degradation
	Weed control	livestock important for weed control in cropping systems,
	Food waste	rescue and redistribution of surplus,
	Domestic food production/consumption	national food production,
	Imports dependency
	COVID-19 impacts mitigation
	Market opportunities for local farmers
	Other – please, specify	enter other impacts not listed above

## Sheet: Grey Lit._Extraction form
Field	Extracted data	Format	Guiding notes
1. DOCUMENT DETAILS: Fields in this section refer to the document (broadly)
#ID
Title		Free-text	Enter the main title of the document or the first few words. E.g. Growing what we eat…
Institution's name		Free-text	Enter the name of the publishing institution. If more than one, list separated by a semi-colon. If provided, enter the name of the Region/Department of this affiliation in brackets. Example: The World Health Organization (Western Pacific Region)
Department's name		Free-text	Enter the department of award holder E.g. Balsillie School of International Affairs. If not applicable to this type of document, enter 'not applicable'.
Author's name		Free-text	Enter the name of the first author. Use the format [surname, initials]. If not provided, enter 'not reported'. E.g., Haynes, E.
Country - first author		Free-text	Enter the country where the first author’s institution or affiliation is located. If more than one, list the country of the first affiliation. If not provided, enter 'not reported'
Country - last author		Free-text	Enter the country where the last author’s institution or affiliation is located. If more than one, list the country of the first affiliation. If the study has only one author, enter ‘no last author’.
Funding source		Free-text	Check whether a funding source is reported. Often this can be found in a section titled ‘Acknowledgements’ or ‘Funding’ or reported on the first page of the manuscript near the author information. Enter the funding source. If more than one, list separated by a semi-colon. Otherwise enter ‘no source reported’
Publication Date		Free-text	Enter the year that the document was published. If not provided, enter 'not reported'. E.g., 2013
Time-scale		Free-text	Enter other time references in relation to the data provided. E.g., A document published in 2020 that reports pre-colonial indigenous food practices. Enter time-scale: pre-colonial. If not applicable to this type of document, enter 'not applicable'.
Data Source		Categorical	Enter the source of the data (see Tab Categories). If more than one, list separated by a semi-colon
Document Type		Categorical	Enter the type of the document (see Tab Categories)
Discipline of research		Categorical	Enter the discipline/s through the lens of which the research was approached (see Tab Categories). If more than one, list separated by a semi-colon. Often this will not be explicitly reported by authors. Enter the discipline you infered from the document. The department, sector or publishing institution can guide the response. If unsure, enter 'unclear'.
Sector of research		Categorical	Enter the sector/s involved in the research (see Tab Categories). If more than one, list separated by a semi-colon. Often this will not be explicitly reported by authors. Enter the sector you infered from the document. The department or publishing institution can guide your response. In the summary, the reported Ministers attending a meeting or participating in a report can guide this answer too.…
Frame of research		Categorical	Enter the main concept/s the research was framed around (see Tab Categories). If more than one, list separated by a semi-colon. Often this will not be explicitly reported by authors. It can be identified from the first few lines in the Introduction or Executive Summary. If the study used a framework, this can also help to identify the frame of the research. If unsure, enter 'unclear'.
Framework of research		Free-text	Enter the name of the theory, or framework, or policy,etc. the research used. If more than one, list separated by a semi-colon. If not provided, enter 'not reported' E.g., Jamaica’s Vision 2030 strategy
Comments		Free-text	Enter any notes or comments you wish to include. Otherwise, leave blank.
2. DOCUMENT DESIGN & APPROACH: Fields in this section refer to the data in relation to the food source/s reported in the document
Region		Categorical	Enter the region where the data were collected (see Tab Categories). If more than one, list separated by a semi-colon
Country		Free-text	Enter the country where the data were collected. If more than one, list separated by a semi-colon. E.g., Vanuatu. If not applicable because, for example, it is a regional report, enter 'not applicable'
Area		Free-text	Enter the area where the data about food sources were collected. If more than one, list separated by a semi-colon. E.g., States of Micronesia, E.g., Port-au-Prince. If not applicable to this type of document, enter 'not applicable'.
Setting		Categorical	Enter the setting where the data about food sources were collected or it refers to (see Tab Categories). If more than one, list separated by a semi-colon. If not provided, enter 'not reported'. If not applicable to this type of document, enter 'not applicable'. E.g., food gardens role in rural communities will be reported as 'rural'
Research Type		Categorical	Enter the research type reported by authors (see Tab Categories). If not explicitly reported, enter 'Other' and specify the research type you infered from the document. If unsure, enter 'unclear'. If not applicable to this type of document, enter 'not applicable'.
Study Design		Categorical	Enter the study design reported by authors (see Tab Categories). If not explicitly reported, enter 'Other' and specify the study design you infered from the document. If unsure, enter 'unclear'. If not applicable to this type of document, enter 'not applicable'.
Study Method		Free-text	Enter the method used to collect data in direct relation with the food source/s reported. It can be the method used to assess food sources themselves, or the method/s used to assess variables/outcomes linked or related to food sources. If more than one, list separated by semi-colon. If not provided, enter 'not reported'. If not applicable for this document, enter 'not applicable'. E.g., Household…
(Standardised) Tool		Free-text	Enter the tool used to collect data in relation with the food source/s reported. It can be the tool used to assess food sources themselves, or the tool/s used to assess variables/outcomes linked or related to food sources. If more than one, list separated by semi-colon. If not provided, enter 'not reported'. If not applicable to this document, enter 'not applicable'. E.g. Household Dietary Divers…
Comments		Free-text	Enter any notes or comments you wish to include. Otherwise, leave blank.
3. EXPOSURE: Fields in this section refer to the data in relation to the food source/s reported in the document
Food Source - Category		Categorical	Enter the type of food source the research described (see Tab Categories). If more than one, list separated by a semi-colon
Food source - Subcategory		Free-text	Enter the sub-type of food source the research described. If more than one, list separated by a semi-colon. If not provided, enter 'not reported'. E.g., school gardens
General description of food source		Free-text	Enter the main characteristics or details given by the authors. If not provided, enter 'not reported'. E.g., subsistence farming with land holdings of less than 5ha
Comments		Free-text	Enter any notes or comments you wish to include. Otherwise, leave blank.
4. OUTCOMES: Fields in this section refer to the data in relation to the food source/s reported in the document
Level of the data		Free-text	Enter the level the data is reported at. For example, a study that reports the effect of local food production on national food imports dependency, it will be extracted as 'national level'. E.g., A study describing livestock contributions to houselhold livelihoods will be reported as 'household level'. If more than one, list separated by a semi-colon. If not provided, enter 'not reported'.
Relevant to any particular group?		Free-text	Enter any particular group of society involved in the food source. Example: low income households, rural poor communities, young women, elderly, etc.
Scale of use		Free-text	Enter any information that gives us an idea of the importance or relevancy of the food source. If not provided, enter 'not reported'. Eg., School feeding is WFP’s flagship programme in Haiti. It represents the country’s largest safety net, delivering daily hot meals to approximately 540,000 children countrywide.
Food items or crops		Free-text	Enter any information related to the food items or crops associated with the food source/s reported. If not provided, enter 'not reported'. E.g., informal food vendors sold fried foods and snacks. E.g., The most common crops were vegetables (grown by 46% of participants) and fruits (36%).
Level of formality		Free-text	Enter any information describing the level of formality of the food sources reported. If not provided, enter 'not reported'. E.g., Rural-urban food transfers and rural and urban agriculture described in the article as 'non-market sources'. E.g., Informal subsistence fishing
Role or function - Category		Categorical	Enter the type of role or function covered by the food sources reported. Often this can be infered/deduced from the text. This field is more about 'your own reading' of the function rather than a formal assessment from the authors. Links can be made by conjecture, not through presentation of empirical evidence. If more than one, list separated by a semi-colon. If not provided, enter 'not reported…
Role or function - Description		Free-text	Enter any information describing the role or function covered by the food sources reported. Often this can be infered/deduced from the text. This field is more about 'your own reading' of the function rather than a formal assessment from the authors. Links can be made by conjecture, not through presentation of empirical evidence. If not provided, enter 'not reported'. E.g., The document describes…
Impact assessed - Category		Categorical	Enter the type of impact/s the research assessed in direct relation with the food source/s (see Tab Categories). It can be approached in a broad way (e.g, goals of a program) but it must be measured by the authors and they must provide empirical evidence of it. Otherwise, report under the field 'Role'. If more than one, list separated by a semi-colon. If not assessed, enter 'not applicable'. E.g.…
Impact assessed - Description		Free-text	Enter the information provided from the assessment of impact/s in direct relation with the food source/s. If not assessed, enter 'not applicable'. E.g., The evaluation of the School Feeding Development Project highlighted several achievements, like the WFP-assisted schools showed an increase in school attendance rates from 75 percent in 2012 to 95.5 percent beginning of 2015.
Challenges		Free-text	Enter any information describing the challenges associated with the food sources reported. Challenges may be experienced at different levels (e.g., individual, regional, etc.). It doesn't refer to challenges in a broad sense (e.g., high rates of malnutruition in the area) but challenges linked to food sources: E.g., few subsidies for small-scale farming. E.g., participants reported that if they d…
Comments		Free-text	Enter any notes or comments you wish to include. Otherwise, leave blank.

## Sheet: GL_hypothesised categories
Field	Categories	Guiding Notes
Data Source	Academic	documents led by universities
	Government	documents led by governments such as national/country action plans, programs, etc.
	International Organisation	documents led by organisations such as WHO, World Bank, FAO, UNAIDS, WFP, etc.
	NGO	documents led by non-profit, non-governmental organisations
	Research Institute/Centre	documents led by research groups which are part of a larger institution such as universities, hospitals, corporations, etc.
	Private Sector	documents led by industry, private companies, consultancy firms, etc.
	Other – please, specify	enter other type of source of data not listed above
Region	SIDS (all)	broadly defined, no specific mention to any particular SIDS country or SIDS region
	AIMS	data refers to SIDS AIMS
	Caribbean	data refers to SIDS Caribbean
	Pacific	data refers to SIDS Pacific
	Other – please, specify	enter other region not listed above. For example, data from 'Latin America and Caribbean' region
Setting	Urban
	Peri-urban
	Rural
	Other – please, specify	enter other setting not listed above
Research Type	Qualitative	description of phenomena often expressed as text e.g. interviews, focus groups
	Mixed-methods	Both quantitative and qualitative methods used
	Quantitative	measures of values or counts expressed as numbers e.g. the data generated from surveys, questionnaires, measurements
	Other – please, specify	enter other research type not listed above
Study Design	Randomised controlled trial
	Cohort study
	Case-control study
	Cross sectional study
	Case report / Case study
	Grounded theory
	Historical / Narratives
	Participatory research / Action research
	Phenomenology
	Ethnography / Observation
	Other – please, specify	enter other study design not listed above
Document Type	Conference documents
	Country/Region Profile
	Country/Region Report
	Discussion papers
	Dissertation/thesis
	Fact Sheet
	Government documents
	Newsletter
	Newspaper article
	Policy brief or paper
	Poster
	Powerpoint presentation
	Progress Reports
	Working Paper
	Meeting Report
	Guidelines
	News - Stories
	Blog Post
	Booklet
	Workshop report	can be local, national, regional or global
	Technical paper
	Other – please, specify	enter other type of document not listed above
Discipline of research	Humanities/Arts	History, anthropology, philosophy, religious studies, literature, etc.
	Natural and applied sciences	Biology, botany, pathology, geology, chemistry, medicine, technology, etc.
	Social sciences	Sociology, demography, education, geography, economics, politics, psychology, etc.
	Other – please, specify	enter other discipline not listed above
Sector of research	Health
	Food and Nutrition
	Dietetics
	agriculture,	general, not specified, agriculture (food production)
	Agriculture - livestock
	Agriculture - crops
	Agriculture - Fisheries and Aquaculture
	Agriculture - Forestry
	Environmental
	Resource management	natural resources, agriculture sectors management, etc.
	Disaster Emergency Management
	Economic
	Social
	Policy and Institutions
	Legal
	Business
	Finance
	Education
	Food Systems
	Food Safety
	Foreign Affairs, Trade and market
	Rural infrastructure
	Food supply
	Marketing	retail sales, national food marketing and distribution
	Mental Health
	Other – please, specify	enter other sector not listed above
Frame of research	Food (and Nutrition) Security	Specifically used this word
	Food Sovereignty	Specifically used this word
	Planetary Health	Specifically used this word
	Right to food
	(food) inequities	inequalities
	Climate Change (Resilience)	biodiversity, water scarcity, soil degradation, etc.
	Natural resource management
	SIDS particular challenges	remotness, limited land mass, high vulnerability to natural disasters, high dependence on food imports,
	Sustainable development
	(Rapid) Urbanisation
	(Rapid) Population Growth
	Globalisation
	SDGs agenda by 2030
	NCDs and malnutrition	micronutrient deficiencies, double/triple burden of disease, obesity
	Ultra-processed products
	Dietary patterns	food consumption patterns, food choice
	Nutritional transition
	Food Imports Dependency	global trade, globalisation, local-vs-imported foods, food supply,
	Food safety and hygiene	foodborne ilness, food-related diseases, food waste management, sanitation, pest control
	Nutrition Education
	Health Promotion	promote and protect health of the population,
	Women's health and safety
	Healthy Cities	initiatives to promote and protect health of urban residents through built-social environment interventions,
	Poverty and poor economic growth	poverty reduction and human development
	Traditional Indigenous Knowledge
	COVID-19 pandemic
	Economic growth
	Natural disasters or emergencies
	Other – please, specify	enter other type of frame not listed above
Food Source Category	Purchased	Sources where payment is a requirement. Includes sources at multiple scales, and ranges of formality as well as food purchased ready to eat. E.g., groceries, supermarkets, stores, butcher shop, fruit and vegetable stalls, parlour, street-food vendors (cooked or uncooked), (wet-) markets, fine dining and fast-food restaurants, take away, etc.
	Own Production	growing, gathering, hunting, fishing. E.g., urban gardens, wild food harvesting, artisanal fishing, etc.
	Borrowed, exchanged, bartered (BEB)	Any form of BEB for labour, gift from friends or relatives, which does not involve directly a payment. E.g., Urban food sharing initiatives, food networks, community cultural feasting, religious feasting, food barrels sent from family members overseas, etc.
	Food Aid	Food donated, either by a (foreign) government or by a charitable organization, to people in need. E.g., School feeding programmes, food kitchen or parcels, food banks, faith-based organisations, etc.
	Other – please, specify	enter other type of food source not listed above
Role or function - Category	Nutrition and Diet diversity
	Nutrition transition - Dietary shift
	NCDs
	Food safety
	Food supply	national or institutional level,
	Food for consumption	individual or household level, food access and availability
	Food (and nutrition) security
	Hunger
	Burden of disease
	Employment
	Income
	Economic growth	economic empowerment
	Livelihoods
	Transport
	Draught power
	Poverty and subsistence
	Resilience against external shocks	either economic (price spikes, global recession) or natural (cyclones, floods, droughts, pests and diseases etc.).
	Mental Health
	Wellbeing
	Personal Security and safety
	School attendance
	Gender equity
	Ethnic equity
	Social networks	feasting, celebrations,
	Social status
	Food cultures (norms)	women's role in food systems,
	Animal welfare
	Water pollution
	Greenhouse emissions
	Deforestation	women empowerment,
	Biodiversity
	Environmental Sustainability
	Soil degradation
	Weed control	livestock important for weed control in cropping systems,
	Food Waste	rescue and redistribution of surplus,
	Domestic food production/consumption	national food production,
	Imports dependency
	COVID-19 impacts mitigation
	Market opportunities for local farmers
	Other – please, specify	enter other impacts not listed above
Impact assessed - Category	Nutrition and Diet
	Food safety
	Food supply
	Food security
	Hunger
	Burden of disease
	Employment
	Income
	Economic growth	economic empowerment
	Livelihoods
	Transport
	Draught power
	Poverty and subsistence
	Mental Health
	Wellbeing
	Personal Security and safety
	School attendance
	Gender equity
	Ethnic equity
	Social networks	feasting, celebrations,
	Social status
	Food cultures (norms)	women's role in food systems,
	Animal welfare
	Water pollution
	Greenhouse emissions
	Deforestation	women empowerment,
	Biodiversity
	Sustainability
	Soil degradation
	Weed control	livestock important for weed control in cropping systems,
	Food Waste
	Domestic food production/consumption	national food production,
	Imports dependency
	Other – please, specify	enter other impacts not listed above
